# Supplementary material for: The cyclic peptide G4CP2 enables the modulation of galactose metabolism in yeast by interfering with GAL4 transcriptional activity
Source: Front Mol Biosci. 2023 Mar 1;10:1017757. doi: 10.3389/fmolb.2023.1017757 (PMC10014601; doi:10.3389/fmolb.2023.1017757)
Supplement: Supplementary file 3 [file Table2.xlsx]

## Sheet: Supplementary Table S2
Supplementary Dataset 2.	On the left, the list of the 99 peptides identified by screening the CYCLIC library toward the GAL4-DBD (G4CPs). Peptide ID, peptide-encoding (nts) and amino acids (a.a.) sequences are reported. Both nt and a.a. sequences
	includes Ser1 (TCT) and Cys10 (TGT) flanking the peptide sequence (8xNNK). G4CPs sequences are deposited in the GenBank database (ncbi.nlm.nih.gov/genbank/), accession numbers are listed in the dedicated column.
	On the right, consensus sequence analysis performed with the algorithm developed by Dhanda and co-workers (2018), consensus-forming sequences are showed as alignment. The number following
	the decimal point identifies sub-clusters identified by the algorithm. Ser1 and Cys10 were deleted from G4CPs sequences to analyze only the variable portion of the peptides.
Peptide ID	nts	a.a.	abundance	GenBank accession numbers		Cluster.Sub-Cluster Number	Peptide Number	Alignment	Position
G4CP2	TCTCGTTATTTTTTTGATATGTGGTATTGT	SRYFFDMWYC	1	OQ091259		1.1	Consensus	TXLRXXLXY	-
G4CP64	TCTCTGTGGCATCGTGCGTGGTGTTCTTGT	SLWHRAWCSC	2	OQ091321		1.1	1	TMKRLLLF-	1
G4CP36	TCTATTCATTGTATGGGGTCTGGTCAGTGT	SIHCMGSGQC	1	OQ091293		1.1	2	-HLRYINFY	2
G4CP73	TCTTGTTGTGGGCCGTGGCATGTGCTTTGT	SCCGPWHVLC	3	OQ091330		1.1	3	-SLASRLVY	2
G4CP60	TCTTGGCAGCGTCAGAGGGTTTATGCGTGT	SWQRQRVYAC	1	OQ091317		1.1	4	-ALRTLLLW	2
G4CP57	TCTATTCTTGGGGTGCCGCAGATTAGGTGT	SILGVPQIRC	1	OQ091314		1.1	5	-SLGIALMY	2
G4CP14	TCTTCGCTTGGGTTGATTGTGATGCGGTGT	SSLGLIVMRC	1	OQ091271		1.1	6	-RLAVVLFY	2
G4CP58	TCTTGTTGGAGTGATTGGCTTACTTATTGT	SCWSDWLTYC	1	OQ091315		1.1	7	-SLRLLLFY	2
G4CP1	TCTACTATTCTTTATTATCTGCGTCCTTGT	STILYYLRPC	5	OQ091258		1.1	8	-NLRHLLVM	2
G4CP3	TCTATTTTGGTTCGTACGTGTGTGGTTTGT	SILVRTCVVC	1	OQ091260		1.1	9	-GLRGRLLY	2
G4CP4	TCTTCGTTGAGGCTTTTGCTGTTTTATTGT	SSLRLLLFYC	4	OQ091261		1.2	Singleton	GRLMYYIT	-
G4CP5	TCTACTTTGCAGAAGATGATTGTTCGGTGT	STLQKMIVRC	1	OQ091262		1.3	Singleton	RRKLVMQY	-
G4CP6	TCTCGTATGACTCTGATGAATATGTTTTGT	SRMTLMNMFC	1	OQ091263		1.4	Singleton	SLGLIVMR	-
G4CP7	TCTGTTATTGCGGGGGCGTGTTATTGGTGT	SVIAGACYWC	1	OQ091264		1.5	Singleton	TMLCLQLN	-
G4CP8	TCTAATTTGCGTCATTTGCTGGTTATGTGT	SNLRHLLVMC	1	OQ091265		1.6	Singleton	MLSGKSLY	-
G4CP9	TCTTTGCTGGTGGCGTGGCCGGTTCATTGT	SLLVAWPVHC	2	OQ091266		1.7	Singleton	RLKTVTFF	-
G4CP10	TCTGTGCGTAAGATTTTGATGATGAGGTGT	SVRKILMMRC	1	OQ091267		1.8	Singleton	GGWGRLSW	-
G4CP11	TCTTTTGTTGTGTGTCCTCATATGATTTGT	SFVVCPHMIC	1	OQ091268		2.1	Consensus	XLGVXXLXY	-
G4CP12	TCTTCTTTGGGTATTGCGCTTATGTATTGT	SSLGIALMYC	2	OQ091269		2.1	1	TLGVCCLY-	1
G4CP13	TCTAGTATGTTGGCGCTGGTTTGTGTTTGT	SSMLALVCVC	1	OQ091270		2.1	2	CLGVFILR-	1
G4CP15	TCTTGTTGGGGTCGGGTGTGGCATGTTTGT	SCWGRVWHVC	1	OQ091272		2.1	3	RLGVGYLT-	1
G4CP16	TCTTCTCTGGCTTCTCGGTTGGTGTATTGT	SSLASRLVYC	1	OQ091273		2.1	4	-LFVGYEEY	2
G4CP17	TCTATGCTGAGTGGTAAGTCTCTTTATTGT	SMLSGKSLYC	1	OQ091274		2.2	Singleton	ILGVPQIR	-
G4CP18	TCTCTGATTTATTGTGATATTTGGTTGTGT	SLIYCDIWLC	1	OQ091275		3.1	Consensus	CWRRLWXVF	-
G4CP19	TCTTTGCTGGCTCTGGGGAATATTTCGTGT	SLLALGNISC	1	OQ091276		3.1	1	CWGRVWHV-	1
G4CP20	TCTTTGTTTGTTGGTTATGAGGAGTATTGT	SLFVGYEEYC	1	OQ091277		3.1	2	-WRRLWLVF	2
G4CP21	TCTCGGCTTGCGGTTGTTCTGTTTTATTGT	SRLAVVLFYC	2	OQ091278		3.1	3	-LRRLRGVF	2
G4CP22	TCTACGGAGGATAGTTGTTATCGGGCGTGT	STEDSCYRAC	1	OQ091279		3.2	Singleton	RAGRSCHV	-
G4CP23	TCTACGCTGGGTGTTTGTTGTCTGTATTGT	STLGVCCLYC	7	OQ091280		4.1	Consensus	GKLWCRAXXS	-
G4CP24	TCTCAGACGGGTGTGGGTTGGGGTTGTTGT	SQTGVGWGCC	1	OQ091281		4.1	1	GKLWCLAV--	1
G4CP25	TCTGTGTTGGTTCAGGTGGCTTTGATGTGT	SVLVQVALMC	3	OQ091282		4.1	2	--LWHRAWCS	3
G4CP26	TCTATTAGGCTGAGGCGGCGTGGGTTTTGT	SIRLRRRGFC	1	OQ091283		4.1	3	--LWCRASVS	3
G4CP27	TCTGCTGTGTTTGGGTATTTTGAGACTTGT	SAVFGYFETC	1	OQ091284		5.1	Consensus	RCXSDWLTY	-
G4CP28	TCTGGGGGGGGGTGGACTTGGACGAGGTGT	SGGGWTWTRC	1	OQ091285		5.1	1	RCHMDMLT-	1
G4CP29	TCTGATGGTTTGTCGGAGTCTTGGTGTTGT	SDGLSESWCC	1	OQ091286		5.1	2	-CWSDWLTY	2
G4CP30	TCTGTGTGTCGTCTGAAGATTATTTTGTGT	SVCRLKIILC	1	OQ091287		5.1	3	-CGSDWLTY	2
G4CP31	TCTTGGCGGAGGTTGTGGTTGGTTTTTTGT	SWRRLWLVFC	2	OQ091288		6.1	Consensus	AMSLLXXR	-
G4CP32	TCTGCGATGTCGCTTTTGGCTATTCGTTGT	SAMSLLAIRC	1	OQ091289		6.1	1	CMSLMWLR	1
G4CP33	TCTGCGCTGCGTACGTTGCTGTTGTGGTGT	SALRTLLLWC	1	OQ091290		6.1	2	AISMLSDR	1
G4CP34	TCTATTTTGCTTGGGGCGCTGTGGTTTTGT	SILLGALWFC	1	OQ091291		6.1	3	AMSLLAIR	1
G4CP35	TCTAGGTTGAGTTGTTTTAATGGGTATTGT	SRLSCFNGYC	1	OQ091292		7.1	Consensus	VLRAXVXRQ	-
G4CP37	TCTAGGAGGAAGTTGGTGATGCAGTATTGT	SRRKLVMQYC	1	OQ091294		7.1	1	VLRSVVVR-	1
G4CP38	TCTCGGGTTCGGAGTCGGGTTATTTATTGT	SRVRSRVIYC	1	OQ091295		7.1	2	VLRALVDL-	1
G4CP39	TCTGGTGTGATGGTTCAGATTATTGTGTGT	SGVMVQIIVC	1	OQ091296		7.1	3	-LRACVARQ	2
G4CP40	TCTCATATTGTGTCTACTGGTGCGGAGTGT	SHIVSTGAEC	1	OQ091297		8.1	Consensus	ILXRTXVX	-
G4CP41	TCTCTGTATAGTACTGAGCTGAGTTATTGT	SLYSTELSYC	1	OQ091298		8.1	1	ILMRCGVW	1
G4CP42	TCTTGTATGTCGCTGATGTGGTTGCGTTGT	SCMSLMWLRC	2	OQ091299		8.1	2	ILVRTCVV	1
G4CP43	TCTTTGATGGGGTTGAAGCGTTGTCGATGT	SLMGLKRCRC	1	OQ091300		8.1	3	LLNRTVVT	1
G4CP44	TCTCTTCGGGCTTGTGTGGCTCGGCAGTGT	SLRACVARQC	1	OQ091301		9.1	Consensus	GILLXSLWF	-
G4CP45	TCTGTGTTGGTGCATTTGAGTATTTGTTGT	SVLVHLSICC	1	OQ091302		9.1	1	GILLQSYW-	1
G4CP46	TCTCATCTGAGGTATATTAATTTTTATTGT	SHLRYINFYC	1	OQ091303		9.1	2	-WLLFSLWF	2
G4CP47	TCTCGTGCGGGTCGGTCTTGTCATGTGTGT	SRAGRSCHVC	1	OQ091304		9.1	3	-ILLGALWF	2
G4CP48	TCTGTGTTGGGTAGTCATATTTATGCTTGT	SVLGSHIYAC	1	OQ091305		10.1	Consensus	XRLRXXXF	-
G4CP49	TCTCGGTTGAAGACTGTTACTTTTTTTTGT	SRLKTVTFFC	1	OQ091306		10.1	1	ARLREWRF	1
G4CP50	TCTTATTGTCGTCAGCATATTTTGCGGTGT	SYCRQHILRC	1	OQ091307		10.1	2	IRLRRRGF	1
G4CP51	TCTAGGGTGGGGTATCGGTCGCTGCATTGT	SRVGYRSLHC	1	OQ091308		11.1	Consensus	XXGGXVLX	-
G4CP52	TCTATTCTGATGAGGTGTGGGGTGTGGTGT	SILMRCGVWC	1	OQ091309		11.1	1	RFGGKVLW	1
G4CP53	TCTGGTATTCTGCTTCAGAGTTATTGGTGT	SGILLQSYWC	1	OQ091310		11.1	2	SRGGPVLV	1
G4CP54	TCTTGTGGGAGTGATTGGCTTACTTATTGT	SCGSDWLTYC	1	OQ091311		12.1	Consensus	FRXRXRVXY	-
G4CP55	TCTACTATGCTTTGTTTGCAGCTTAATTGT	STMLCLQLNC	1	OQ091312		12.1	1	FRHRFRVR-	1
G4CP56	TCTGCTATTTCTATGCTTTCTGATCGGTGT	SAISMLSDRC	1	OQ091313		12.1	2	-RVRSRVIY	2
G4CP59	TCTGTTGTGCGTTATAATTTTTATACTTGT	SVVRYNFYTC	1	OQ091316
G4CP61	TCTCGGCTGGGTGTTGGTTATTTGACGTGT	SRLGVGYLTC	1	OQ091318
G4CP62	TCTGTGCTGCGGTCTGTGGTGGTGCGTTGT	SVLRSVVVRC	1	OQ091319
G4CP63	TCTTTGGCTCCTTCTCTGGGGTGTTTTTGT	SLAPSLGCFC	1	OQ091320
G4CP65	TCTCGTAGGCGTATGTATATGGCGCTGTGT	SRRRMYMALC	1	OQ091322
G4CP66	TCTCGTTTTGGGGGTAAGGTTTTGTGGTGT	SRFGGKVLWC	2	OQ091323
G4CP67	TCTTGGCTGTTGTTTAGTTTGTGGTTTTGT	SWLLFSLWFC	1	OQ091324
G4CP68	TCTGCGCGGCTTAGGGAGTGGAGGTTTTGT	SARLREWRFC	1	OQ091325
G4CP69	TCTTTGTTTTGTCATTTGCCGGTGGATTGT	SLFCHLPVDC	1	OQ091326
G4CP70	TCTGGTCGGCTGATGTATTATATTACGTGT	SGRLMYYITC	1	OQ091327
G4CP71	TCTGGGCTTCCGCAGATGATTCGGACTTGT	SGLPQMIRTC	1	OQ091328
G4CP72	TCTCTGTGTATTCGGATTGGGGCGTTTTGT	SLCIRIGAFC	2	OQ091329
G4CP74	TCTGCTTTGCGGTTGTCGATTTCTCGGTGT	SALRLSISRC	1	OQ091331
G4CP75	TCTCTGCGTCGGCTTCGGGGTGTTTTTTGT	SLRRLRGVFC	2	OQ091332
G4CP76	TCTTTGCTTACTATGTATATTGTTCAGTGT	SLLTMYIVQC	1	OQ091333
G4CP77	TCTCGTTGTCATATGGATATGCTTACGTGT	SRCHMDMLTC	1	OQ091334
G4CP78	TCTGTTAATCCTGAGTCTATTAATATTTGT	SVNPESINIC	2	OQ091335
G4CP79	TCTGTGTCGATGATGGGTGTGGTTGTGTGT	SVSMMGVVVC	1	OQ091336
G4CP80	TCTGGGCAGGTTGTGAGTTTGAGTGTGTGT	SGQVVSLSVC	1	OQ091337
G4CP81	TCTGTTTTGCGTGCGCTGGTTGATCTGTGT	SVLRALVDLC	1	OQ091338
G4CP82	TCTCGGGAGTCGGGGGGTATGTTGTGTTGT	SRESGGMLCC	1	OQ091339
G4CP83	TCTTTGCTGAATAGGACTGTGGTGACTTGT	SLLNRTVVTC	1	OQ091340
G4CP84	TCTTTGTGGTCGCAGGGGTCGGCTTGGTGT	SLWSQGSAWC	1	OQ091341
G4CP85	TCTTTGTGGTGTCGGGCGTCTGTTAGTTGT	SLWCRASVSC	1	OQ091342
G4CP86	TCTATTCTGACTTATAGGGGGGCGCTGTGT	SILTYRGALC	1	OQ091343
G4CP87	TCTTGTTTGGGGGTTTTTATTCTGAGGTGT	SCLGVFILRC	1	OQ091344
G4CP88	TCTGGGCTTCGGGGGCGGCTGCTTTATTGT	SGLRGRLLYC	1	OQ091345
G4CP89	TCTTCGTTGTGTCATTCGAAGACTAGTTGT	SSLCHSKTSC	1	OQ091346
G4CP90	TCTATTACTGAGTCGATTGTGCGTGTGTGT	SITESIVRVC	1	OQ091347
G4CP91	TCTCCTTTGGGGGATGTTCTTACGACTTGT	SPLGDVLTTC	1	OQ091348
G4CP92	TCTCTTCGGCGTATGTTGTGTTTTTGGTGT	SLRRMLCFWC	1	OQ091349
G4CP93	TCTGGTGGGTGGGGGAGGCTTAGTTGGTGT	SGGWGRLSWC	1	OQ091350
G4CP94	TCTAGTCGTGGTGGGCCGGTTTTGGTGTGT	SSRGGPVLVC	1	OQ091351
G4CP95	TCTGGGAAGCTTTGGTGTTTGGCTGTTTGT	SGKLWCLAVC	1	OQ091352
G4CP96	TCTTTTCGTCATCGGTTTCGTGTGCGGTGT	SFRHRFRVRC	1	OQ091353
G4CP97	TCTGTTTGGTTTTTGGCTCGTTGTTGGTGT	SVWFLARCWC	1	OQ091354
G4CP98	TCTTTGTGTATGTCTGTGTTGTGTTATTGT	SLCMSVLCYC	1	OQ091355
G4CP99	TCTACTATGAAGCGTCTGTTGTTGTTTTGT	STMKRLLLFC	1	OQ091356
