# Supplementary material for: The cyclic peptide G4CP2 enables the modulation of galactose metabolism in yeast by interfering with GAL4 transcriptional activity
Source: Front Mol Biosci. 2023 Mar 1;10:1017757. doi: 10.3389/fmolb.2023.1017757 (PMC10014601; doi:10.3389/fmolb.2023.1017757)
Supplement: Supplementary file 6 [file Table3.XLSX]

## Sheet: Primer list
Supplementary Table S3. Literature reported (Pe,lit, 10-6 cm/s) (Di et al., 2003; Kerns et al., 2004) and experimentally determined passive membrane permeability (Pe,exp, 10-6 cm/s)
for 24 commercial compounds used for PAMPA-BBB assay validation. According to the PAMPA-BBB classification range from Di et al. (2003),
compounds can be ranked as: good-to-high membrane permeability (Pe ≥ 4x10-6 cm/s, green), intermediate membrane permeability
(2x10-6 < Pe,exp < 4x10-6 cm/s, yellow), and low/no membrane permeability (Pe < 2x10-6 cm/s, red).
Compound	Pe,lit	Pe,exp
Testosterone	17a,b	16.8 ± 0.6
Diazepam	16a	13.7 ± 0.8
Verapamil	16a,b	17.1 ± 0.9
Imipramine	13a	11.9 ± 0.4
Oxazepam	10a	9.6 ± 0.6
Progesterone	9.3a	10.9 ± 0.7
Chlorpromazine	6.5a,b	6.8 ± 0.3
Alprazolam	5.4a	5.1 ± 0.4
Clonidine	5.3a	5.8 ± 0.2
Corticosterone	5.1a	6.0 ± 0.3
Dipyridamole	3.5b	3.8 ± 0.4
Loratadine	3.0b	2.7 ± 0.5
Piroxicam	2.5a	2.2. ± 0.3
Trimethoprim	2.2b	2.5 ± 0.2
Chloroquine	2.0b	2.4 ± 0.1
Hydrocortisone	2.0a	2.1 ± 0.2
Caffeine	1.3a 1.8b	1.7 ± 0.2
Lomefloxacin	1.1a, 1.2b	1.4 ± 0.1
Enoxacin	0.90a	0.98 ± 0.3
Atenolol	0.84a	0.74 ± 0.04
Ofloxacin	0.80a	1.1 ± 0.1
Dopamine	0.16a	0.22 ± 0.04
Norfloxacin	0.14a	0.15 ± 0.01
Theophylline	0.1a, 0.043b	0.12 ± 0.06
