# Supplementary material for: The cyclic peptide G4CP2 enables the modulation of galactose metabolism in yeast by interfering with GAL4 transcriptional activity
Source: Front Mol Biosci. 2023 Mar 1;10:1017757. doi: 10.3389/fmolb.2023.1017757 (PMC10014601; doi:10.3389/fmolb.2023.1017757)
Supplement: Supplementary file 12 [file Table4.XLSX]

## Sheet: Supp Data2
Supplementary Table S4. Fluorescence measurment over time of BY4741 pGAL1::YFP pGADT7::SSpIntein or BY4741
Fluorescence measurment over time of BY4741 pGAL1::YFP pGADT7::SSpIntein or BY4741 pGAL1::YFP pGADT7::SSpIntein:GST:G4CP2
pGAL1::YFP YFP/OD single measurements.
	BY4741 pGAL1::YFP pGADT7::SspIntein
Time (min)	Control					GST-G4CP2
	0	0.01	0.1	0.5	2	0	0.01	0.1	0.5	2	Galactose %
0	2.68168	2.48757	3.47598	3.41546	2.7506	2.46742	2.29632	2.237	2.697	3.30064
120	2.90953	4.77006	11.0867	10.3192	8.47475	2.0823	2.37619	3.78141	4.8586	5.14612
240	2.73102	13.1049	34.1392	32.99	27.9603	1.65667	2.61442	5.42281	5.85718	5.98237
360	2.83353	30.865	54.5625	65.6562	54.5525	1.62736	4.6262	8.14916	9.15047	11.389		0% Glucose
480	2.7279	42.8443	100.522	119.192	95.0089	1.52274	7.8126	16.5615	17.8574	19.7697
600	2.72706	57.8284	149.096	139.405	114.366	1.70071	10.9912	16.1726	19.555	20.5199
720	2.71096	79.9678	148.006	150.833	123.675	1.90518	14.7604	15.297	19.1106	20.5161
840	2.71777	105.565	150.137	159.276	128.79	2.05908	15.4398	14.5729	18.9945	20.0324
960	2.63693	118.187	153.155	184.752	145.266	2.08702	15.0139	14.3236	16.9609	20.089
	BY4741 pGAL1::YFP pGADT7::SspIntein
Time (min)	Control					GST-G4CP2
	0	0.01	0.1	0.5	2	0	0.01	0.1	0.5	2	Galactose %
0	2.70581	2.52284	3.29667	3.35904	3.19821	2.14306	1.70353	2.20443	2.48976	2.37805
120	2.94243	4.36219	10.705	9.65499	8.16199	1.99828	1.74557	3.84801	4.41579	3.68735
240	2.89494	11.4345	34.9205	29.9204	26.0012	1.45856	1.85102	4.9131	5.79715	5.59661
360	2.89377	29.1904	71.1648	67.5152	57.7253	1.64216	3.33437	7.77068	7.88444	8.20947		0.001% Glucose
480	2.81979	47.6241	102.291	102.587	95.2763	1.48422	6.29593	12.5034	12.4435	14.1721
600	2.83438	60.9953	147.909	116.627	134.728	1.4788	9.42555	13.6204	13.5537	15.6044
720	2.89068	79.6629	170.786	122.883	155.076	1.63471	13.3501	12.3603	13.4754	15.7573
840	2.7211	108.453	172.949	128.127	160.313	1.47531	16.2692	11.9386	13.4265	15.677
960	2.73982	126.704	173.732	154.809	166.332	1.43568	19.8231	11.804	12.3759	15.983
	BY4741 pGAL1::YFP pGADT7::SspIntein
Time (min)	Control					GST-G4CP2
	0	0.01	0.1	0.5	2	0	0.01	0.1	0.5	2	Galactose %
0	1.82316	2.92153	4.54724	5.01126	4.17471	2.07677	1.8231	1.61565	2.38356	2.6026
120	1.88914	5.02934	17.0601	17.1133	13.2039	1.74825	1.86238	1.92491	3.05045	3.03997
240	1.83473	12.3566	46.3777	48.3563	35.5384	1.63972	4.42751	2.59589	4.15062	3.7428
360	1.8522	24.5284	70.7882	80.862	62.4693	1.54404	9.7402	5.01126	6.67847	7.06097		0.005% Glucose
480	1.72791	34.1315	104.302	118.732	92.3508	1.28878	15.2348	7.87506	8.85439	10.226
600	1.65958	57.0111	134.097	137.033	106.463	1.1361	17.6994	7.89985	9.16078	11.2948
720	1.59161	97.4755	141.136	143.171	107.859	1.16071	19.5589	7.605	9.43497	11.5853
840	1.57059	154.621	144.713	152.77	106.54	1.20573	24.3389	7.6856	9.32783	11.8788
960	1.60212	157.124	146.252	195.064	117.761	1.16648	30.6951	7.66919	8.24592	12.4161
	BY4741 pGAL1::YFP pGADT7::SspIntein
Time (min)	Control					GST-G4CP2
	0	0.01	0.1	0.5	2	0	0.01	0.1	0.5	2	Galactose %
0	2.4752	2.1996	4.90859	5.49205	4.80893	1.6799	1.78063	1.76669	1.75512	2.65796
120	2.56611	4.89139	22.164	23.9139	18.5028	1.30389	1.48763	1.57473	1.9479	3.32399
240	2.45121	9.05405	50.8293	51.1041	43.5945	1.06915	1.23983	2.15366	2.68444	3.86545
360	2.05707	14.2153	83.217	89.2893	70.7412	1.053	1.93782	4.3163	4.17037	6.38042		0.01% Glucose
480	1.89338	24.3263	113.241	113.551	92.5843	1.0191	3.10519	4.85032	4.56108	7.89609
600	1.62939	35.8676	127.47	121.666	105.948	1.00529	4.0961	4.85696	4.77801	8.37406
720	1.62749	45.1915	132.045	122.724	109.468	1.00226	5.57682	4.79479	4.94585	8.52932
840	1.60661	50.0416	134.378	133.028	117.128	0.976068	16.2778	4.7937	4.97464	8.69327
960	1.59085	67.5898	136.693	184.66	144.237	0.96531	25.6805	4.91627	4.41052	8.91166
	BY4741 pGAL1::YFP pGADT7::SspIntein
Time (min)	Control					GST-G4CP2
	0	0.01	0.1	0.5	2	0	0.01	0.1	0.5	2	Galactose %
0	2.1824	2.1288	1.7679	1.4074	2.0743	2.45377	2.14973	2.02917	1.93155	1.98633
120	1.211	1.297	1.1342	0.8529	1.5292	1.84384	1.72429	2.06113	1.40444	1.74407
240	0.92	0.88	0.9163	0.9557	1.4107	1.4064	1.24015	1.30025	1.15714	1.17583
360	0.95	0.84	0.8552	1.4115	1.9101	1.54517	1.37894	1.47884	1.41518	1.35027		1% Glucose
480	0.96	0.92	0.9913	4.8799	4	1.78226	1.67933	1.72645	1.70812	1.65427
600	0.93	0.98	2.8851	14.1138	10.8519	1.85314	1.89615	1.89258	1.90229	1.91252
720	0.94	1.2	10.3683	32.0741	21.7812	1.75499	1.86331	1.87372	1.89496	1.96347
840	0.95	1.6	23.3511	58.6839	38.1894	1.79644	1.82045	1.88588	1.91486	2.0335
960	0.93	2.3	44.3844	92.2747	57.8573	1.78828	1.80959	1.88955	1.912	1.99667
