# Supplementary material for: The cyclic peptide G4CP2 enables the modulation of galactose metabolism in yeast by interfering with GAL4 transcriptional activity
Source: Front Mol Biosci. 2023 Mar 1;10:1017757. doi: 10.3389/fmolb.2023.1017757 (PMC10014601; doi:10.3389/fmolb.2023.1017757)
Supplement: Supplementary file 13 [file Table1.XLSX]

## Sheet: Primer list
Supplementary Table S1. List of oligonucleotides/PCR primers used in this study
Oligonucleotide/PCR primer name	Sequence	Description
SspIntein_oligo 1	ATGGTTAAGGTTATTGGTAGAAGATCTTTGGGTGTTCAAAGAATTTTCGATATTGGTTTGCCACAAGATCACAACTTCTT	Oligonucleotide used to reconstruct SspIntein gene
SspIntein_oligo 2	ATAGCTTGAGTGTAAACTCTACCTTCTGGATCAACAGAGTAAACAGAACAGTTAATTTCTTCAGAAACAATCTTACCAAT	Oligonucleotide used to reconstruct SspIntein gene
SspIntein_oligo 3	AGAGTTTACACTCAAGCTATTGCTCAATGGCACGATAGAGGTGAACAAGAAGTTTTGGAATACGAATTGGAAGATGGTTC	Oligonucleotide used to reconstruct SspIntein gene
SspIntein_oligo 4	ATAGCCAACAATTGGTAATCAGTAGTCAAGAATCTGTGATCAGAAGTAGCTCTAATAACAGAACCATCTTCCAATTCGTA	Oligonucleotide used to reconstruct SspIntein gene
SspIntein_oligo 5	ATTGATTACCAATTGTTGGCTATTGAAGAAATTTTCGCTAGACAATTGGATTTGTTGACTTTGGAAAACATTAAGCAAACTGA	Oligonucleotide used to reconstruct SspIntein gene
SspIntein_oligo 6	CTTAATAGTACCAGCATCCAACAATGGGAATGGCAATCTGTGGTTATCCAAAGCTTCTTCAGTTTGCTTAATGTTTTC	Oligonucleotide used to reconstruct SspIntein gene
SspIntein_oligo 7	GCTTCGCGATGTTTGTCTTTCGGTACTGAAATTTTGACTGTTGAATACGGTCCATTGCCAATTGGTAAGATTGTTTCTGA	Oligonucleotide used to reconstruct SspIntein gene
SspIntein_oligo 8	GTCAAAATTTCAGTACCGAAAGACAAACATCGCGAAGCGTGAGCAATAGCACCGTTAGCCAACAAGAAGTTGTGATCTTGTGG	Oligonucleotide used to reconstruct SspIntein gene
8xNNK oligo	GGTGCTATTGCTCACGCTTCTNNKNNKNNKNNKNNKNNKNNKNNKTGTTTGTCTTTCGGTACTGAA	Oligonucleotide containing 8xNNK degenerated codons used to produce the library fragment
8xNNK flanking_Fw	ATTGGTTTGCCACAAGATCACAACTTCTTGTTGGCTAACGGTGCTATTGCTCACGCTTCT	Oligonucleotide used to produce and amplify the library fragment
8xNNK flanking_Rev	CTTACCAATTGGCAATGGACCGTATTCAACAGTCAAAATTTCAGTACCGAAAGACAAACA	Oligonucleotide used to produce and amplify the library fragment
EcoRI_Int_Fw	CGAATTCATGGTTAAGGTTATTGGTAGAAG	Forward primer containing EcoRI site for SspIntein cloning in pGADT7-KanMX
SalI_Int_Rev	GCGTCGACCTTAATAGTACCAGCATCCAAC	Reverse primer containing SalI site for SspIntein cloning in pGADT7-KanMX
T7p_Fw	TAATACGACTCACTATAGGGC	Forward primer used to amplify and sequence SspIntein gene to identify peptides from positive colonies of the Y2H screening
Intein_Rev	GCGTCGACCTTAATAGTACCAGCATCCAAC	Reverse primer used to amplify and sequence SspIntein gene to identify peptides from positive colonies of the Y2H screening
pGADT7-KanMX_Rev	AGATGGTGCACGATGCACAG	Reverse primer used to check the correct insertion of the SspIntein gene in pGADT7-KanMX
G4CP2 stop	GGTGCTATTGCTCACGCTTCTCGTTATTTTTTTGATATGTGGTATTGATGTTTGTCTTTCGGTACTGAA	Oligonucleotide used to perform homologous recombination in yeast and insert G4CP2 linear in pGADT7-KanMX-SspIntein
ACT1_Fw	ACGTTCCAGCCTTCTACGTTTCCA	RT-qPCR primer
ACT1_Rev	ACGTGAGTAACACCATCACCGGAA	RT-qPCR primer
GAL1_Fw	TGTGGTCTCCATGTTGCTCACTCT	RT-qPCR primer
GAL1_Rev	TGATAACCAGGGCCCATATTCGCT	RT-qPCR primer
GAL2_Fw	TTTCTGTTATGCCACAACCTGGGC	RT-qPCR primer
GAL2_Rev	GGCCAACGCCATACATTTCGACTT	RT-qPCR primer
